# Supplementary material for: Novel Yellow Azo Pyridone Derivatives with Different Halide Atoms for Image-Sensor Color Filters
Source: Molecules. 2022 Oct 5;27(19):6601. doi: 10.3390/molecules27196601 (PMC9572834; doi:10.3390/molecules27196601)
Supplement: Supplementary file 1 [file molecules-27-06601-s001.zip]

Archive with 1 entries (1 files):
- molecules-1911844-supplementary.pdf
